# Supplementary material for: Rac Inhibition Causes Impaired GPVI Signalling in Human Platelets through GPVI Shedding and Reduction in PLCγ2 Phosphorylation
Source: Int J Mol Sci. 2022 Mar 29;23(7):3746. doi: 10.3390/ijms23073746 (PMC8998833; doi:10.3390/ijms23073746)
Supplement: Supplementary file 1 [file ijms-23-03746-s001.zip]

Archive with 1 entries (1 files):
- ijms-1639804-supplementary.pdf
